# Supplementary material for: LL-37 Inhibits EV71 Infection by Upregulating STAC via the EGFR-ERK Signaling Pathway
Source: Viruses. 2026 Apr 7;18(4):442. doi: 10.3390/v18040442 (PMC13120454; doi:10.3390/v18040442)
Supplement: Supplementary file 1 [file viruses-18-00442-s001.zip]

Archive with 8 entries (8 files):
- ct values in RT-qPCR.xlsx
- Supplemengtary Figure S1.tif
- Supplemengtary Figure S2.tif
- Supplemengtary Figure S3.tif
- Supplemengtary Figure S4.tiff
- Supplemengtary Materials from LL-37.pdf
- Supplementary Figure S5.TIF
- WB .pdf
