# Supplementary material for: LL-37 Inhibits EV71 Infection by Upregulating STAC via the EGFR-ERK Signaling Pathway
Source: Viruses. 2026 Apr 7;18(4):442. doi: 10.3390/v18040442 (PMC13120454; doi:10.3390/v18040442)
Supplement: Supplementary file 1 [file viruses-18-00442-s001.zip › ct values in RT-qPCR.xlsx]

## Sheet: Figure1A
1μg/CT values	cyclophilin-1	cyclophilin-2	EV71-1	EV71-2	cyclophilin average	EV71 average	EV71 mRNA realtive expression
Mock-1	16.8391	16.8211	32.3755	33.3612	16.8301	32.8683	4.58035e-06
Mock-2	17.068	17.1125	29.7411	30.0551	17.0903	29.8981	4.29868e-05
Mock-3	17.0993	17.1575	28.6851	28.7768	17.1284	28.7309	9.91184e-05
Mock-4	17.206	17.63	29.1695	29.3356	17.418	29.2526	8.43924e-05
Mock-5	16.9695	17.2608	30.3823	30.1926	17.1152	30.2874	3.33913e-05
EV71-1	16.8036	16.751	15.4758	15.1653	16.7773	15.3205	0.846078
EV71-2	17.7366	17.8915	16.622	16.6273	17.814	16.6246	0.702947
EV71-3	16.6348	16.9567	14.6788	14.8735	16.7958	14.7762	1.24978
EV71-4	16.5718	17.0043	14.9754	14.9557	16.7881	14.9656	1.09021
EV71-5	16.8557	17.132	15.1808	15.1074	16.9939	15.1441	1.11099
EV71+LL-37-1	17.945	17.9189	15.7219	15.9001	17.9319	15.811	1.37466
EV71+LL-37-2	17.3521	17.073	15.4684	15.2595	17.2126	15.364	1.13823
EV71+LL-37-3	17.0681	16.9037	14.8998	15.3491	16.9859	15.1244	1.14839
EV71+LL-37-4	17.2075	17.2168	15.1871	15.2982	17.2122	15.2427	1.2377
EV71+LL-37-5	17.125	16.866	15.4574	14.9885	16.9955	15.223	1.07975
EV71+scr-1	16.8543	17.0965	15.3197	15.0855	16.9754	15.2026	1.05329
EV71+scr-2	17.1595	16.7995	15.8593	15.8642	16.9795	15.8617	0.668901
EV71+scr-3	16.775	16.7325	15.7829	15.3403	16.7538	15.5616	0.704298
EV71+scr-4	16.4891	16.4667	15.0706	15.2287	16.4779	15.1496	0.773966
EV71+scr-5	16.209	16.2603	15.0724	15.3637	16.2346	15.218	0.623601
10μg/CT values	cyclophilin-1	cyclophilin-2	EV71-1	EV71-2	cyclophilin average	EV71 average	EV71 mRNA realtive expression
Mock-1	16.9757	16.9356	29.4927	29.2521	16.9556	29.3724	4.8935e-05
Mock-2	17.3916	17.212	31.2665	30.6775	17.3018	30.972	2.05263e-05
Mock-3	17.3122	16.9533	31.7262	31.6766	17.1327	31.7014	1.10112e-05
Mock-4	16.7578	17.0413	29.6402	29.049	16.8995	29.3446	4.79847e-05
Mock-5	17.1403	17.2603	32.2072	31.9426	17.2003	32.0749	8.90706e-06
EV71-1	17.011	17.1085	14.866	14.8818	17.0597	14.8739	1.21745
EV71-2	16.8767	16.6909	15.065	14.9753	16.7838	15.0201	0.908586
EV71-3	16.8404	16.7566	15.0532	15.0262	16.7985	15.0397	0.90552
EV71-4	17.3384	17.0751	15.2378	15.0152	17.2068	15.1265	1.13151
EV71-5	16.6082	16.6714	15.1362	14.8531	16.6398	14.9946	0.836934
EV71+LL-37-1	16.9552	17.4255	17.3455	17.0909	17.1903	17.2182	0.286779
EV71+LL-37-2	17.9982	17.8195	17.9272	17.956	17.9089	17.9416	0.28581
EV71+LL-37-3	17.0257	16.4482	17.3813	17.0429	16.7369	17.2121	0.210326
EV71+LL-37-4	17.299	17.1227	18.0722	17.8338	17.2109	17.953	0.174791
EV71+LL-37-5	17.0715	16.8643	17.4618	17.3544	16.9679	17.4081	0.215478
EV71+scr-1	17.1411	17.172	15.1328	15.1931	17.1565	15.163	1.06552
EV71+scr-2	16.941	16.8583	14.4023	14.6752	16.8996	14.5387	1.37449
EV71+scr-3	16.4258	16.65	14.3783	14.3838	16.5379	14.3811	1.19322
EV71+scr-4	16.7794	16.6406	14.8919	14.7563	16.71	14.8241	0.988929
EV71+scr-5	16.983	16.9895	14.543	14.4892	16.9862	14.5161	1.48263
20μg/CT values	cyclophilin-1	cyclophilin-2	EV71-1	EV71-2	cyclophilin average	EV71 average	Realtive expression
Mock-1	12.8841	13.3312	32.1222	30.6316	13.1076	31.3769	3.56524e-07
Mock-2	12.5287	13.2727	Undetermined	Undetermined	12.9007	Undetermined	0
Mock-3	12.828	12.6388	33.0809	33.8213	12.7334	33.4511	6.53203e-08
Mock-4	13.9121	13.4712	38.6421	38.9553	13.6917	38.7987	3.11688e-09
Mock-5	13.5242	13.9535	29.5357	32.8909	13.7388	31.2133	6.18519e-07
EV71-1	14.0975	13.691	10.8709	10.7515	13.8943	10.8112	0.954502
EV71-2	13.79	14.0699	10.7778	10.7322	13.93	10.755	1.0173
EV71-3	14.0845	13.6828	10.788	10.6004	13.8837	10.6942	1.02757
EV71-4	14.0824	13.8805	10.7736	10.8794	13.9815	10.8265	1.00328
EV71-5	13.7235	13.6984	10.729	10.6785	13.7109	10.7037	0.905637
c	13.2765	14.0038	12.3608	12.2396	13.6402	12.3002	0.285139
EV71+LL-37-2	13.8523	13.6828	11.9366	12.2978	13.7675	12.1172	0.353575
EV71+LL-37-3	13.7446	13.6875	12.2606	12.3171	13.716	12.2889	0.302902
EV71+LL-37-4	13.9311	13.4407	11.9532	12.3567	13.6859	12.1549	0.325502
EV71+LL-37-5	14.3757	14.2093	12.7147	12.3627	14.2925	12.5387	0.379881
EV71+scr-1	13.9052	13.8484	10.9181	11.1182	13.8768	11.0182	0.816999
EV71+scr-2	13.9487	14.0758	10.6083	10.8607	14.0122	10.7345	1.0924
EV71+scr-3	13.3876	13.806	10.742	10.6616	13.5968	10.7018	0.837856
EV71+scr-4	13.2941	13.8985	10.8036	10.7634	13.5963	10.7835	0.791449
EV71+scr-5	13.6607	13.7779	10.7152	10.6111	13.7193	10.6631	0.936887

## Sheet: Figure1E
CT values	cyclophilin-1	cyclophilin-2	EV71-1	EV71-2	cyclophilin average	EV71 average	EV71 mRNA realtive expression
Control-1	17.9711	17.622	15.3417	15.1395	17.7966	15.2406	0.937782
Control-2	17.8684	17.7426	15.2024	15.2106	17.8055	15.2065	0.96621
Control-3	18.0353	18.1391	15.4623	15.2911	18.0872	15.3767	1.04383
Control-4	17.7436	17.735	15.1536	15.0368	17.7393	15.0952	0.996876
Control-5	17.7802	17.9389	15.18	15.0866	17.8596	15.1333	1.0553
All-LL-37-1	17.5513	18.0085	17.5183	17.559	17.7799	17.5386	0.188501
All-LL-37-2	17.9728	18.1052	17.3142	16.8221	18.039	17.0681	0.312566
All-LL-37-3	17.9686	17.7141	17.1979	16.9882	17.8413	17.0931	0.267875
All-LL-37-4	17.9684	17.9458	17.2239	16.8972	17.9571	17.0605	0.296879
All-LL-37-5	17.2473	17.6089	17.4422	17.207	17.4281	17.3246	0.171328
All-scr-1	17.9658	17.2608	15.4014	14.6351	17.6133	15.0182	0.963542
All-scr-2	18.0224	17.7272	15.6663	15.439	17.8748	15.5527	0.797481
All-scr-3	17.9166	19.0033	15.5434	15.0735	18.46	15.3085	1.41706
All-scr-4	18.2506	18.4383	15.8583	15.197	18.3445	15.5277	1.12364
All-scr-5	18.0435	18.6046	15.7004	16.0357	18.324	15.8681	0.874988
Entry-LL-37-1	18.4338	17.6428	15.6465	15.0132	18.0383	15.3299	1.04235
Entry-LL-37-2	17.203	17.7547	15.0633	14.9515	17.4789	15.0074	0.884463
Entry-LL-37-3	17.798	18.0428	15.0581	14.8685	17.9204	14.9633	1.23841
Entry-LL-37-4	17.9637	18.1355	15.5642	14.7581	18.0496	15.1612	1.18084
Entry-LL-37-5	17.9664	17.9605	14.812	14.999	17.9635	14.9055	1.32806
Entry-scr-1	18.1135	17.6279	14.919	15.1211	17.8707	15.02	1.15033
Entry-scr-2	17.5932	17.4178	15.1356	14.7404	17.5055	14.938	0.945314
Entry-scr-3	18.1224	18.1788	14.5087	15.109	18.1506	14.8089	1.6167
Entry-scr-4	17.4409	17.4602	14.3741	14.5645	17.4505	14.4693	1.25931
Entry-scr-5	16.9881	17.6937	14.3863	15.3818	17.3409	14.8841	0.875511
Post-Entry-LL-37-1	17.5129	17.4402	15.8555	16.4472	17.4766	16.1514	0.399593
Post-Entry-LL-37-2	17.4125	17.1721	16.0688	16.3465	17.2923	16.2077	0.338209
Post-Entry-LL-37-3	17.3109	17.7623	16.481	15.9122	17.5366	16.1966	0.40371
Post-Entry-LL-37-4	17.4226	17.507	15.7162	16.2876	17.4648	16.0019	0.439599
Post-Entry-LL-37-5	18.4904	17.7491	16.6025	16.2211	17.7491	16.4118	0.402952
Post-Entry-scr-1	17.7918	17.5353	15.6215	15.2954	17.6635	15.4584	0.735338
Post-Entry-scr-2	17.2112	17.475	15.0721	15.9331	17.3431	15.5026	0.571121
Post-Entry-scr-3	17.7413	17.9336	15.7559	15.3851	17.8374	15.5705	0.767543
Post-Entry-scr-4	17.8875	18.1073	15.8796	15.0661	17.9974	15.4728	0.917593
Post-Entry-scr-5	18.519	18.8659	15.5954	15.4446	18.6925	15.52	1.43778

## Sheet: Figure2E
CT values	cyclophilin-1	cyclophilin-2	Stac-1	Stac-2	cyclophilin average	Stac average	Stac mRNA realtive expression
Mock-1	16.5505	16.0916	26.3734	26.5736	16.321	26.4735	0.742379
Mock-2	16.472	15.9384	26.0877	25.5586	16.2052	25.8231	1.07531
Mock-3	16.0315	15.8469	25.6513	25.1894	15.9392	25.4203	1.18231
EV71-1	16.0026	15.9739	26.1348	26.2699	15.9883	26.2023	0.711355
EV71-2	16.0488	16.1487	26.5039	25.8187	16.0987	26.1613	0.790126
EV71-3	16.2232	16.2033	25.8505	26.2898	16.2133	26.0701	0.911208
EV71+LL-37-1	15.9714	16.5828	25.4982	25.4441	16.2771	25.4712	1.44252
EV71+LL-37-2	16.1321	16.249	25.3443	25.343	16.1906	25.3437	1.48411
EV71+LL-37-3	16.0732	16.2171	25.4719	25.1794	16.1452	25.3257	1.45619
EV71+scr-1	15.6598	15.2753	25.5586	25.6667	15.4676	25.6126	0.746211
EV71+scr-2	16.4819	16.1078	26.883	26.5113	16.2949	26.6971	0.624369
EV71+scr-3	16.5285	16.4329	26.4466	26.3685	16.4807	26.4076	0.868053
LL-37-1	16.507	16.5652	25.4712	25.8805	16.5361	25.6758	1.49799
LL-37-2	16.475	16.4578	25.6491	25.7901	16.4664	25.7196	1.38466
LL-37-3	16.4318	16.6685	25.2242	25.4245	16.5502	25.3243	1.9299
scr-1	15.5363	15.8399	26.2541	26.3613	15.6881	26.3077	0.537046
scr-2	16.4156	16.491	26.357	26.9582	16.4533	26.6576	0.716185
scr-3	16.5209	16.6846	27.1157	27.2846	16.6027	27.2002	0.545362

## Sheet: Figure2G
Primer1 /CT values	ACTIN-1	ACTIN-2	ACTIN-3	EV71-1-1	EV71-1 -2	EV71-1 -3	ACTIN average	EV71-average	EV71 mRNA realtive expression
Stac-Flag-1	19.44	18.89	19.12	30.95	30.56	30.16	19.15	30.5567	0.117138
Stac-Flag-2	19.22	19.2	19.34	30.91	30.56	30.28	19.2533	30.5833	0.123531
Stac-Flag-3	19.5	19.43	19.26	31.42	31.09	29.82	19.3967	30.7767	0.119323
EGFP-Flag-1	21.22	21.05	21.19	29.51	29.77	29.33	21.1533	29.5367	0.952381
EGFP-Flag-2	21.2	21.3	21.25	30.71	29.27	29.26	21.25	29.7467	0.880428
EGFP-Flag-3	21.21	21.19	21.17	29.25	29.26	29.34	21.19	29.2833	1.16442
Primer2 /CT values	ACTIN-1	ACTIN-2	ACTIN-3	EV71-1-1	EV71-1 -2	EV71-1 -3	ACTIN average	EV71-average	EV71 mRNA realtive expression
Stac-Flag-1	19.44	18.89	19.12	32.23	32.45	34.02	19.15	32.9	0.0647314
Stac-Flag-2	19.22	19.2	19.34	33.12	33.47	33.21	19.2533	33.2667	0.0539317
Stac-Flag-3	19.5	19.43	19.26	33.79	33.72	33.06	19.3967	33.5233	0.0498571
EGFP-Flag-1	21.22	21.05	21.19	30.95	30.96	30.82	21.1533	30.91	1.03093
EGFP-Flag-2	21.2	21.3	21.25	30.91	31.45	31.75	21.25	31.37	0.801409
EGFP-Flag-3	21.21	21.19	21.17	30.97	30.28	31.06	21.19	30.77	1.16523

## Sheet: Figure2H
Stac/CT values	cyclophilin-1	cyclophilin-2	Stac-1	Stac-2	cyclophilin average	Stac average	Stac mRNA Realtive expression	EV71-1	EV71-2	EV71 average	EV71 mRNA realtive expression
vector-1	14.1833	14.5751	25.6197	26.0424	14.3792	25.8311	1.0029	17.157	16.8435	17.0002	0.995395
vector-2	14.2564	14.4212	25.8667	26.1473	14.3388	26.007	0.863262	16.8968	16.4703	16.6835	1.20555
vector-3	14.6743	14.1157	25.7971	25.794	14.395	25.7955	1.03925	16.428	16.9365	16.6822	1.25455
vector-4	14.5119	14.2168	25.6484	25.2753	14.3644	25.4618	1.2822	16.9708	16.5615	16.7661	1.1588
vector-5	13.5375	13.7125	25.8063	26.8194	13.625	26.3128	0.425792	17.1444	17.154	17.1492	0.532255
vector-6	14.6432	14.3063	25.4327	25.4858	14.4748	25.4593	1.3866	17.2127	17.4228	17.3177	0.85346
shStac-1	14.7255	13.7419	26.7442	26.3505	14.2337	26.5473	0.551867	15.7126	16.6543	16.1834	1.58517
shStac-2	14.4018	14.6788	26.9465	27.1355	14.5403	27.041	0.484777	16.4757	16.9131	16.6944	1.37584
shStac-3	14.5448	14.616	26.5849	27.2275	14.5804	26.9062	0.547232	16.3758	16.0381	16.207	1.98318
shStac-4	14.6491	14.5868	26.5472	26.4937	14.6179	26.5205	0.733842	16.1475	16.5996	16.3736	1.81344
shStac-5	14.5819	14.5702	27.4935	27.4153	14.576	27.4544	0.373121	15.7546	16.6544	16.2045	1.98058
shStac-6	14.3711	14.4647	27.3337	27.25	14.4179	27.2919	0.374251	16.6601	16.6895	16.6748	1.28117

## Sheet: Figure2I
2h/CT values	cyclophilin-1	cyclophilin-2	Stac-1	Stac-2	cyclophilin average	Stac average	Stac mRNA Realtive expression
LL-37-1	14.6277	14.8495	25.8817	25.7432	14.7386	25.8125	0.791891
LL-37-2	15.0428	14.903	25.7607	25.0681	14.9729	25.4144	1.22754
LL-37-3	15.2138	15.4893	26.4671	25.5317	15.3515	25.9994	1.06391
LL-37-4	15.1841	14.3794	25.5486	25.191	14.7817	25.3698	1.10893
scr-1	14.976	14.9284	25.7078	25.7043	14.9522	25.7061	0.988562
scr-2	15.4907	15.8119	26.7416	26.246	15.6513	26.4938	0.92965
scr-3	15.3573	14.9336	26.0973	25.6434	15.1455	25.8703	1.00862
scr-4	12.7819	15.3941	25.8497	26.2092	15.3941	26.0295	1.07317
12h/CT values	cyclophilin-1	cyclophilin-2	Stac-1	Stac-2	cyclophilin average	Stac average	Stac mRNA Realtive expression
LL-37-1	14.3974	14.4649	24.8056	24.6549	14.4312	24.7303	1.69102
LL-37-2	14.6661	14.8424	24.9528	24.967	14.7542	24.9599	1.80414
LL-37-3	14.1111	14.7026	25.3526	26.0524	14.4068	25.7025	0.847539
LL-37-4	14.5002	14.631	25.0901	24.822	14.5656	24.9561	1.58722
scr-1	13.746	14.0575	25.7963	25.6228	13.9017	25.7095	0.594266
scr-2	14.32	14.5605	25.9965	25.9966	14.4403	25.9965	0.707456
scr-3	13.6186	13.7801	24.6717	24.7291	13.6994	24.7004	1.03955
scr-4	14.2079	14.402	24.4646	24.7991	14.3049	24.6319	1.65872
24h/CT values	cyclophilin-1	cyclophilin-2	Stac-1	Stac-2	cyclophilin average	Stac average	Stac mRNA Realtive expression
LL-37-1	14.1403	14.271	25.3877	25.469	14.2056	25.4284	1.11139
LL-37-2	14.3908	14.142	25.1751	24.986	14.2664	25.0806	1.47522
LL-37-3	13.6345	14.2739	25.3109	24.7761	13.9542	25.0435	1.21908
LL-37-4	14.2159	14.2214	24.6119	24.7931	14.2186	24.7025	1.85484
LL-37-5	13.8445	14.3458	24.7681	25.1754	14.0951	24.9718	1.41271
scr-1	13.3398	13.591	24.9236	25.2278	13.4654	25.0757	0.849566
scr-2	14.0527	14.1716	24.9621	25.2254	14.1122	25.0938	1.31358
scr-3	13.3705	13.7025	24.9717	25.1389	13.5365	25.0553	0.905211
scr-4	13.394	13.5422	25.541	25.2192	13.4681	25.3801	0.689244
scr-5	13.8146	13.804	24.7894	24.9531	13.8093	24.8713	1.2424

## Sheet: Supplementary Figure2
CT values		cyclophilin-1	cyclophilin-2	EV71-1	EV71-2	cyclophilin average	EV71 average	EV71 mRNA realtive expression
Mock-1		17.569	17.2658	Undetermined	Undetermined	17.4174	Undetermined	0
Mock-2		17.3614	17.0579	26.3605	26.3761	17.2097	26.3683	0.000244116
Mock-3		17.4303	17.1443	25.2565	25.6446	17.2873	25.4506	0.000486661
EV71-1		17.317	17.0477	14.1152	14.0157	17.1824	14.0655	1.2103
EV71-2		17.6383	17.2375	14.4269	15.117	17.4379	14.7719	0.885438
EV71-3		17.17	16.9888	14.1076	14.6585	17.0794	14.3831	0.904265
EV71+LL-37-1		17.1338	17.0852	16.7717	16.8193	17.1095	16.7955	0.173439
EV71+LL-37-2		17.1471	16.8573	16.722	16.5981	17.0022	16.6601	0.176856
EV71+LL-37-3		17.0051	17.0953	17.476	17.2355	17.0502	17.3558	0.112884
EV71+scr-1		17.4177	17.3698	14.5295	14.3809	17.3937	14.4552	1.06955
EV71+scr-2		17.2594	17.1943	14.3446	14.9247	17.2268	14.6346	0.841288
EV71+scr-3		17.6743	17.283	14.8943	15.0111	17.4787	14.9527	0.803532
LL-37-1		17.1178	16.9393	Undetermined	33.2549	17.0285	33.2549	1.81969e-06
LL-37-2		17.0259	16.9979	33.7077	33.209	17.0119	33.4584	1.56217e-06
LL-37-3		17.1633	16.9684	33.1874	32.1103	17.0659	32.6488	2.84231e-06
scr-1		17.3764	17.3097	22.9594	22.9741	17.3431	22.9667	0.00282954
scr-2		17.2489	17.7711	Undetermined	35.1985	17.51	35.1985	6.60445e-07
scr-3		16.9272	16.9751	36.4244	33.3118	16.9511	34.8681	5.63726e-07

## Sheet: Supplementary Figure 4
CAMK2A/CT values	cyclophilin-1	cyclophilin-2	CAMK2A-1	CAMK2A-2	cyclophilin average	CAMK2A average	CAMK2A mRNA realtive expression
Mock-1	16.1917	16.1404	28.1025	28.3274	16.1661	28.215	1.13309
Mock-2	16.0021	15.9167	28.16	28.0362	15.9594	28.0981	1.0647
Mock-3	15.9078	15.8165	28.3667	28.4518	15.8621	28.4092	0.802214
EV71-1	15.8245	15.6929	28.4473	27.9162	15.7587	28.4473	0.727238
EV71-2	15.7453	15.5655	28.4555	28.4627	15.6554	28.4591	0.671482
EV71-3	15.7099	15.6141	28.6202	28.2892	15.662	28.4547	0.676627
EV71+LL-37-1	15.7852	15.6766	27.8909	28.0462	15.7309	27.9685	0.994116
EV71+LL-37-2	15.7768	15.6463	27.7268	28.0951	15.7116	27.911	1.02083
EV71+LL-37-3	15.7728	15.6992	27.9303	27.9423	15.736	27.9363	1.02023
EV71+scr-1	14.6734	14.5686	31.7643	32.5595	14.621	32.1619	0.0251777
EV71+scr-2	15.7701	15.582	28.9525	29.6697	15.676	29.3111	0.377384
EV71+scr-3	15.8639	15.7079	29.3493	28.6256	15.7859	28.9875	0.509634
LL-37-1	15.9913	15.7507	28.7879	28.456	15.871	28.622	0.696499
LL-37-2	15.8142	15.7205	28.0732	27.9161	15.7673	27.9947	1.00124
LL-37-3	15.5262	15.5287	27.8447	28.1279	15.5274	27.9863	0.852789
scr-1	15.9219	15.9015	28.7128	29.003	15.9117	28.8579	0.608369
scr-2	15.765	15.6377	29.3207	29.5639	15.7014	29.4423	0.350675
scr-3	15.6488	15.5809	28.9487	28.7327	15.6148	28.8407	0.501137
IGFBP3/CT values	cyclophilin-1	cyclophilin-2	IGFBP3-1	IGFBP3-2	cyclophilin average	IGFBP3 average	IGFBP-3 mRNA realtive expression
Mock-1	16.5505	16.0916	21.296	21.484	16.321	21.39	0.787726
Mock-2	16.472	15.9384	20.2402	20.2904	16.2052	20.3382	1.507
Mock-3	16.0315	15.8469	21.4831	20.8523	15.9392	21.1677	0.705272
EV71-1	16.0026	15.9739	20.9648	21.2399	15.9883	21.1024	0.763461
EV71-2	16.0488	16.1487	21.0188	21.4009	16.0987	21.2098	0.765048
EV71-3	16.2232	16.2033	22.133	21.5997	16.2133	21.8663	0.525468
EV71+LL-37-1	15.9714	16.5828	20.3566	20.3711	16.2771	20.3639	1.55609
EV71+LL-37-2	16.1321	16.249	21.2128	20.3382	16.1906	20.7755	1.10173
EV71+LL-37-3	16.0732	16.2171	20.5568	20.3359	16.1452	20.4464	1.34119
EV71+scr-1	15.6598	15.2753	20.1088	20.4096	15.4676	20.2592	0.954664
EV71+scr-2	16.4819	16.1078	21.2786	21.4968	16.2949	21.3877	0.774821
EV71+scr-3	16.5285	16.4329	21.6567	21.7925	16.4807	21.7246	0.697762
LL-37-1	16.507	16.5652	20.5013	20.4769	16.5361	20.4891	1.70736
LL-37-2	16.475	16.4578	20.1293	20.2739	16.4664	20.2016	1.98551
LL-37-3	16.4318	16.6685	21.0402	20.2846	16.5502	20.6624	1.5289
scr-1	15.5363	15.8399	21.1558	21.2417	15.6881	21.1987	0.579985
scr-2	16.4156	16.491	21.0797	21.0604	16.4533	21.07	1.07771
scr-3	16.5209	16.6846	21.0709	20.9655	16.6027	21.0182	1.23909
ANKRD1/CT values	cyclophilin-1	cyclophilin-2	ANKRD1-1	ANKRD1-2	cyclophilin average	ANKRD1 average	Ankrd1 mRNA realtive expression
Mock-1	17.2074	16.7817	24.1843	24.2426	16.7817	24.2134	1.00309
Mock-2	16.8976	16.4801	23.9389	24.2498	16.6889	24.0943	1.02153
Mock-3	16.5001	16.2929	23.7958	23.9415	16.3965	23.8687	0.975377
EV71-1	16.4306	16.0511	23.582	23.5335	16.2408	23.5578	1.08619
EV71-2	16.3997	16.0201	23.619	23.8566	16.2099	23.7378	0.938386
EV71-3	16.5596	16.0824	23.6293	23.4029	16.321	23.5161	1.18193
EV71+LL-37-1	16.49	16.2209	24.3358	24.0598	16.3554	24.1978	0.754635
EV71+LL-37-2	16.2365	15.9799	24.3316	24.301	16.1082	24.3163	0.585633
EV71+LL-37-3	16.3724	15.8509	24.1734	24.1284	16.1116	24.1509	0.658352
EV71+scr-1	15.7628	15.1286	21.7991	23.4262	15.4457	22.6126	1.20516
EV71+scr-2	16.5588	16.1672	23.6706	23.4763	16.363	23.5735	1.16939
EV71+scr-3	16.3091	16.0813	23.0066	22.8983	16.1952	22.9525	1.60095
LL-37-1	16.6656	16.1864	24.8268	24.3331	16.426	24.5799	0.608065
LL-37-2	16.376	16.3204	23.9763	24.8157	16.3482	24.396	0.654477
LL-37-3	16.1067	15.8661	24.0752	23.7216	15.9864	23.8984	0.719077
scr-1	16.3311	16.2012	23.123	22.8971	16.2662	23.0101	1.61582
scr-2	16.4633	16.1243	24.0994	23.3143	16.2938	23.7069	1.01617
scr-3	16.2986	16.0226	23.4573	22.8835	16.1606	23.1704	1.3439
TAGLN/CT values	cyclophilin-1	cyclophilin-2	TAGLN-1	TAGLN-2	cyclophilin average	TAGLN average	TAGLN mRNA realtive expression
Mock-1	17.2074	16.7817	20.5297	20.6108	16.7817	20.5702	1.24151
Mock-2	16.8976	16.4801	20.843	20.7855	16.6889	20.8143	0.98299
Mock-3	16.5001	16.2929	20.8479	20.8801	16.3965	20.864	0.775504
EV71-1	16.4306	16.0511	20.6464	20.4697	16.2408	20.558	0.86062
EV71-2	16.3997	16.0201	20.9381	20.9307	16.2099	20.9344	0.648932
EV71-3	16.5596	16.0824	20.4376	20.4083	16.321	20.423	0.999101
EV71+LL-37-1	16.49	16.2209	21.0855	20.8957	16.3554	20.9906	0.690392
EV71+LL-37-2	16.2365	15.9799	20.9517	20.8373	16.1082	20.8945	0.62173
EV71+LL-37-3	16.3724	15.8509	20.6189	20.7816	16.1116	20.7003	0.713011
EV71+scr-1	15.7628	15.1286	19.1113	19.2138	15.4457	15.3009	1.30474
EV71+scr-2	16.5588	16.1672	20.1794	20.1752	16.363	20.1773	1.21959
EV71+scr-3	16.3091	16.0813	20.1125	19.5293	16.1952	19.8209	1.38988
LL-37-1	16.6656	16.1864	20.9868	20.996	16.426	20.9914	0.724617
LL-37-2	16.376	16.3204	20.7246	20.7242	16.3482	20.7244	0.826138
LL-37-3	16.1067	15.8661	19.8066	20.571	15.9864	20.1888	0.931916
scr-1	16.3311	16.2012	20.6603	19.2156	16.2662	19.9379	1.34621
scr-2	16.4633	16.1243	20.236	20.048	16.2938	20.142	1.19121
scr-3	16.2986	16.0226	20.3569	20.3203	16.1606	20.3386	0.947815
CT values	cyclophilin-1	cyclophilin-2	CGA-1	CGA-2	cyclophilin average	CGA average	CGA mRNA realtive expression			APOBR-1	APOBR-2	APOBR average	APOBR mRNA realtive expression		MYLT-1	MYLT-2	MYLT average	MYLT mRNA realtive expression		ST6GALNAC3-1	ST6GALNAC3-2	ST6GALNAC3 average	ST6GALNAC3 mRNA realtive expression		PMP22-1	PMP22-2	PMP22 AVERAGE	PMP22 mRNA realtive expression
Mock-1	14.4428	14.7802	18.4392	18.2833	14.6115	18.3612	1.14224			30.5226	30.1026	30.3126	1.31103		21.8323	21.5514	21.6919	1.35372		24.6468	25.0225	24.8346	1.18233		34.8151	35.2009	35.008	0.601475
Mock-2	14.4575	14.1634	18.1491	18.2497	14.3104	18.1994	1.03715			30.1452	31.2189	30.682	0.823698		21.9156	22.0497	21.9826	0.898193		24.5465	25.039	24.7927	0.987918		33.1566	33.7711	33.4639	1.42372
Mock-3	14.405	14.0199	18.4013	18.4773	14.2125	18.4393	0.820602			29.8113	31.2147	30.513	0.865269		22.233	22.064	22.1485	0.748082		25.1137	24.7793	24.9465	0.829748		34.0087	33.816	33.9124	0.974808
EV71-1	14.3273	13.6351	18.4644	18.2506	13.9812	18.3575	0.73985			30.9639	30.3401	30.652	0.669433		22.4326	22.3509	22.3918	0.538381		25.3395	25.6323	25.4859	0.486343		34.9173	32.6482	33.7827	0.908477
EV71-2	13.0251	13.4908	18.4857	18.4151	13.2579	18.4504	0.420198			30.909	30.6595	30.7842	0.369973		22.6032	22.6487	22.626	0.277253		25.3145	25.5267	25.4206	0.308228		33.6051	33.7536	33.6794	0.591165
EV71-3	14.1634	13.934	18.0851	18.2376	14.0487	18.1614	0.888197			30.7926	31.1642	30.9784	0.559455		22.5782	22.5914	22.5848	0.493531		25.6609	25.6624	25.6616	0.451199		33.4141	34.3702	33.8921	0.882481
EV71+LL-37-1	14.2697	13.8116	18.9714	19.5424	14.0406	19.2569	0.413326			30.5746	30.5266	30.5506	0.748386		22.114	23.0599	22.5869	0.490051		25.265	25.3147	25.2898	0.580583		35.2826	35.43	35.3563	0.318077
EV71+LL-37-2	13.7162	13.7415	18.7258	18.4499	13.7289	18.5878	0.529483			30.0073	30.6273	30.3173	0.70877		22.8451	22.8083	22.8267	0.334365		25.4153	25.2387	25.327	0.455849		35.1234	33.0968	34.1101	0.607862
EV71+LL-37-3	13.8529	14.0635	18.2661	18.9392	13.9582	18.6026	0.614364			30.8774	30.8851	30.8812	0.562041		22.9998	22.9682	22.984	0.351472		25.3988	25.2707	25.3348	0.531526		34.6296	34.9999	34.8148	0.437248
EV71+scr-1	14.1216	14.1387	17.9763	17.9622	14.1302	17.9693	1.07364			29.9164	30.6037	30.2601	0.973946		22.1104	22.7771	22.4437	0.575843		25.9193	25.9239	25.9216	0.398691		34.2634	34.1595	34.2115	0.748356
EV71+scr-2	13.8124	13.7975	17.9794	18.1792	13.805	18.0793	0.794051			29.4705	30.5806	30.0255	0.914611		22.108	22.2621	22.1851	0.549891		26.1023	26.1205	26.1114	0.279003		35.0074	33.5553	34.2814	0.569088
EV71+scr-3	14.1553	14.2351	18.1817	18.4823	14.1952	18.332	0.873432			30.2564	30.5966	30.4265	0.907819		22.2641	21.8155	22.0398	0.797029		25.6993	25.9387	25.819	0.447807		34.307	33.5103	33.9087	0.965666
LL-37-1	14.0927	14.3878	19.2376	19.1523	14.2402	19.195	0.49547			30.119	30.4411	30.28	1.0367		21.8942	22.0504	21.9723	0.861699		24.5776	25.3542	24.9659	0.834581		33.344	33.4176	33.3808	1.43647
LL-37-2	13.9942	14.3464	18.6253	18.6933	14.1703	18.6593	0.68424			30.3273	29.7183	30.0228	1.1804		22.5189	18.8599	22.5189	0.562038		25.286	25.198	25.242	0.656596		34.3113	34.1414	34.2264	0.761561
LL-37-3	13.6908	14.3414	18.6414	18.2394	14.0161	18.4404	0.715636			30.472	30.4924	30.4822	0.583295		21.4875	22.3345	21.911	0.76974		24.6078	25.3788	24.9933	0.701031		33.1774	34.1594	33.6684	1.00749
scr-1	13.3894	13.7184	17.5588	17.9359	13.5539	17.7473	0.839841			30.0722	30.883	30.4776	0.5618		21.3905	21.9387	21.6646	0.662801		25.8721	25.7103	25.7912	0.292696		33.4929	33.8655	33.6792	0.725881
scr-2	14.3501	14.6366	17.9713	18.1179	14.4934	18.0446	1.31076			30.621	30.7532	30.6871	1.2945		21.1211	21.8892	21.5051	1.41964		25.1021	24.6919	24.897	1.04327		33.8061	33.4157	33.6109	1.45961
scr-3	13.8884	14.4855	17.9158	18.265	14.187	18.0904	1.02682			30.3762	30.719	30.5476	0.829981		21.2156	21.4408	21.3282	1.29778		25.5916	25.1044	25.348	0.617159		34.9737	33.6095	34.2916	0.736357
CT values	cyclophilin-1	cyclophilin-2	TNFAIP2-1	TNFAIP2-2	cyclophilin average	TNFAIP2average	TNFAIP2 mRNA realtive expression
Mock-1	15.9213	16.0596	24.487	24.2122	15.9905	24.3496	0.61081
Mock-2	15.9736	16.3879	23.6687	23.5314	16.1807	23.6	1.17168
Mock-3	15.9644	16.2817	23.5221	23.4519	16.123	23.487	1.21751
EV71-1	16.2222	16.2811	23.5771	23.7034	16.2517	23.6403	1.1969
EV71-2	16.4084	16.1373	24.3697	24.4129	16.2728	24.3913	0.721675
EV71-3	16.0924	16.3346	23.6132	23.5046	16.2135	23.5589	1.23324
EV71+LL-37-1	16.1426	16.3195	24.2248	24.2491	16.2311	24.2369	0.780274
EV71+LL-37-2	16.2937	16.2197	24.1826	23.9812	16.2567	24.0819	0.884352
EV71+LL-37-3	16.3281	16.2101	23.8858	24.0762	16.2691	23.981	0.956598
EV71+scr-1	15.5073	15.7007	24.5886	24.2329	15.604	24.4107	0.447877
EV71+scr-2	16.5139	16.4935	24.759	24.6443	16.5037	24.7017	0.682974
EV71+scr-3	16.6766	16.6844	24.1417	24.0978	16.6805	24.1198	1.15559
LL-37-1	16.4072	16.5206	25.13	25.1591	16.4639	25.1446	0.488782
LL-37-2	16.5919	16.3535	24.4612	24.392	16.4727	24.4266	0.808887
LL-37-3	16.3734	16.243	24.0508	24.3821	16.3082	24.2165	0.834896
scr-1	16.7879	16.417	24.3602	24.3274	16.6024	24.3438	0.937233
scr-2	16.4217	16.5488	24.7762	23.9976	16.4853	24.3869	0.83871
scr-3	16.4532	16.4392	24.5716	24.3465	16.4462	24.4591	0.776511
CT values	cyclophilin-1	cyclophilin-2	ACTA1-1	ACTA1-2	cyclophilin average	ACTA1 average	ACTA1 mRNA realtive expression
Mock-1	14.916	15.7845	23.3739	23.5103	15.3503	23.4421	0.994708
Mock-2	15.6689	15.9865	23.615	23.6923	15.8277	23.6536	1.19604
Mock-3	15.7483	15.338	23.8731	23.9922	15.5431	23.9327	0.80925
EV71-1	16.3883	15.8779	22.8939	23.4853	16.1331	23.1896	2.03869
EV71-2	15.4629	15.3885	22.9702	23.7022	15.4257	22.9702	1.45358
EV71-3	15.9825	16.1507	23.5516	23.4704	16.0666	23.511	1.55805
EV71+LL-37-1	16.0339	15.8713	23.538	24.1229	15.9526	23.8305	1.15371
EV71+LL-37-2	16.3434	16.4022	23.718	23.9796	16.3728	23.8488	1.52436
EV71+LL-37-3	16.2909	16.5791	24.3432	24.5217	16.435	24.4324	1.06193
EV71+scr-1	16.5142	16.5808	23.2277	22.35	16.5475	23.2277	2.64633
EV71+scr-2	16.3106	16.197	23.1859	23.1436	16.2538	23.1648	2.25506
EV71+scr-3	16.2166	16.5282	23.562	23.4407	16.3724	23.5013	1.93889
LL-37-1	16.5606	16.6323	24.2171	24.3541	16.5965	24.2856	1.31495
LL-37-2	16.3444	16.4807	23.8875	24.24	16.4125	24.0638	1.34997
LL-37-3	15.7524	16.0209	24.31	23.9688	15.8867	24.1394	0.889743
scr-1	15.4281	15.499	23.5007	23.3481	15.4635	23.4244	1.08924
scr-2	16.2725	16.7713	23.916	23.5175	16.5219	23.7167	1.85232
scr-3	15.9903	16.5639	24.2522	23.9212	16.2771	24.0867	1.20962
